# Supplementary material for: Keratinocyte Capability for Smooth Sheet Formation on a Step Pattern Substrate
Source: Bioengineering (Basel). 2025 Aug 29;12(9):929. doi: 10.3390/bioengineering12090929 (PMC12467466; doi:10.3390/bioengineering12090929)
Supplement: Supplementary file 1 [file bioengineering-12-00929-s001.zip]

Archive with 3 entries (3 files):
- Supplementary.pdf
- videoS1.avi
- videoS2.avi
